# Supplementary material for: Duplication of a promiscuous transcription factor drives the emergence of a new regulatory network
Source: Nat Commun. 2014 Sep 10;5:4868. doi: 10.1038/ncomms5868 (PMC4172970; doi:10.1038/ncomms5868)
Supplement: Supplementary Data 1 — Transcription factor binding sites found in the promoters of maltose- or palatinose-specific genes in S. cerevisiae, S. kudryavzevii, S. bayanus, S. mikatae, S. paradoxus. Gene and species names are listed in the first column; transcription factor binding sites (TFBS) found in the promoter regions of these genes are listed in the columns 2, 3 and 4. The last 4 or 3 digits of the corresponding contig number are used as gene identifiers in species other then S. cerevisiae. Maltose-specific genes and CGC-containing (Malx3 like) binding sites are highlighted in red, palatinose-specific genes and CGG-containing (Yfl052w like) binding sites are highlighted in blue. [file ncomms5868-s2.xlsx]

## Sheet: Sheet1
Maltose-specific genes	TFBS1	TFBS2	TFBS3 (reverse complement)
Scerevisiae MAL12	CGCTTAAACTCTCGC	CGCTAAACACGGGGT	CGCGAAAATTTCCGG
Scerevisiae MAL32	CGCTTAAACTCTCGC	CGCTAAACACGGGGT	CGCGAAAACTTCCGG
Smikatae MALS788	CGCTTAAACTCTCGC	CGTACAATATGGGGT	CGCGAAAAATCGCGG
Smikatae MALS203	CGCTTAAACTCTCGC	CGTAAAATATGGGGT	CGCGAAAAATCGCGG
Sparadoxus MALS294	CGCTTTAACTCTCGC	CGTTAAATACGGGGT	CGCGAAAATTCCCGG
Sbayanus MALS1	CGCTAAAACTCTCGC	CGTCAAATACAGGGGT	CGCAATTGCGTGCGG
Skudriavzevii MALS2298	CGCCTAAACTCTCGC	CGTTAAACACGGGGT	CGCGAAAACTCCCGG
Sbayanus MALR1	CGGAAAAACTCTCGG
Sparadoxus MALR294	CGTGGATCTATTCGG
Palatinose-specific genes	TFBS1
Scerevisiae IMA1	CGGTGAAATACAGGG
Scerevisiae IMA5	CGGAATTATTCTCGG
Smikatae IMA1188	CGGAACTATTCTCGG
Smikatae IMA789	CGGAGAAATTCTCGG
Sparadoxus IMA294	CGGAGAAATTCTCGG
Sparadoxus IMA343	CGGAAAAAAAAACGG
Skudriavzevii IMA7815	CGGAGTAATTTTCGG
Sbayanus IMA2	CGGTCAAACTCTCGG
Sbayanus IMA1	CGCAGAAACCCGCGC !	lll
Smikatae MALR1154	CGTTCCAATAATCGG
Sparadoxus MALR345	CGTTCTAATAACCGG
Scerevisiae YFL052W	CGTTGTAATAATCGG
