# Supplementary material for: Duplication of a promiscuous transcription factor drives the emergence of a new regulatory network
Source: Nat Commun. 2014 Sep 10;5:4868. doi: 10.1038/ncomms5868 (PMC4172970; doi:10.1038/ncomms5868)
Supplement: Supplementary Data 2 — Strain and primer list. Sheet 1 contains a full strain list with complete details about strain construction. Sheet 2 lists all primers used for strain construction. [file ncomms5868-s3.xlsx]

## Sheet: Strains
Figure number	Strain number	Parental strain	Genotype differences with the parental strain	Primers used for amplification	Template amplified for transformation	Selection marker
1A	KV5000	Saccharomyces cerevisiae BY4741 MATa	HYG-MALX3	KP14, KP15; check KP16, KP17	KV1042 gDNA from [Brown et al. 2010]	HYG
1A	KP5	KV5000	MAL12-yECitrine	AN54, AN21; check KP1, KP4	pKT175 from euroscarf (http://web.uni-frankfurt.de/fb15/mikro/euroscarf/)	URA3
1A	KP6	KV5000	MAL32-yECitrine	AN54, KP5; check KP1, KP9	pKT175 from euroscarf	URA3
1A	KP2	KV5000	IMA1-yECitrine	KP6, KP7; check KP1, KP8	pKT139 from euroscarf	HIS5
1A	KP10	KV5000	IMA5-yECitrine	KP21, KP22; check KP1, KP23	pKT175 from euroscarf	URA3
1A	KP1	KV5000	MAL11-mCherry	AN14, AN15; check KV1203, KV69	pSR101 from [Brown et al. 2010]	URA3
1A	KP138	KV5000	MAL31-yECitrine	KP27, KP28; check KP1, KP29	pKT175 from euroscarf
1B	KV447	Saccharomyces cerevisiae BY4741, MATa	wt		from [Brown et al. 2010]
1B	KP31	KV447	MAL12-yECitrine	AN54, AN21; check KP1, KP4	pKT175 from euroscarf	URA3
1B, 3A3,4A1, 4B1, 5C1	KP32	KV447	MAL32-yECitrine	AN54, KP5; check KP1, KP9	pKT175 from euroscarf	URA3
1B	KP163	KV447	IMA1-yECitrine	KP6, KP24; check KP1, KP8	pKT175 from euroscarf	URA3
1B, 3A1, 5C3	KP36	KV447	IMA5-yECitrine	KP21, KP22; check KP1, KP23	pKT175 from euroscarf	URA3
1B		KV447	MAL11-mCherry	AN14, AN15; check KV1203, KV69	pSR101 from [Brown et al. 2010]	URA3
1B	KP139	KV447	MAL31-yECitrine	KP27, KP28; check KP1, KP29	pKT175 from euroscarf	URA3
1C		KV5000	YFL052W::KAN	KP30, KP31; check KV69, KP3 and KP25, 26	pUG6 from euroscarf	KAN
1C	KP17	KP5	YFL052W::LEU2	KP30, KP31; check KV2616, KP3 and KP25, 26	pUG73 from euroscarf	LEU2
1C	KP19	KP6	YFL052W::LEU2	KP30, KP31; check KV2616, KP3 and KP25, 26	pUG73 from euroscarf	LEU2
1C	KP21	KP2	YFL052W::LEU2	KP30, KP31; check KV2616, KP3 and KP25, 26	pUG73 from euroscarf	LEU2
1C, 4E1, 4F1	KP23	KP10	YFL052W::LEU2	KP30, KP31; check KV2616, KP3 and KP25, 26	pUG73 from euroscarf	LEU2
1C	KP27	KP1	YFL052W::KAN	KP30, KP31; check KV69, KP3 and KP25, 26	pUG6 from euroscarf	KAN
1C	KP143	KP138	YFL052W::LEU2	KP30, KP31; check KV2616, KP3 and KP25, 26	pUG73 from euroscarf	LEU2
2A	KP54	KV447	KAN-pTEF-YFL052W-3xHA-HYG	KV1525, KV1526, KP36, KP37; check KP39, KV69 and KV69, KP3	pYM-N18, pYM24 from euroscarf	KAN, HYG
	KP76	KP10	KAN upstream of IMA5	KP40, KP59; check KV69, KP45	pUG6 from euroscarf	KAN
	KP78	KP6	KAN upstream of MAL32	KP57, KP58; check KV69, KP52	pUG6 from euroscarf	KAN
3A2	KP116	KP36	Yfl052w TFBS from the promoter of IMA5 is deleted	KP40, KP82; check KP45, KP53	KP76 gDNA	KAN
3A4	KP188	KP32	Yfl052w TFBS from the promoter of IMA5 is introduced in the promoter of MAL32	KP57, KP55; check KP52, KP53	KP78 gDNA	KAN
3A5	KP81	KP32	Yfl052w TFBS from the promoter of IMA1 is introduced in the promoter of MAL32	KP57, KP56; check KP52, KP54	KP78 gDNA	KAN
3A6	KP195	KP188	YFL052W::LEU2	KP30, KP31; check KV2616, KP3 and KP25, 26	pUG73 from euroscarf	LEU2
3B1, 5D1, 5E2	KP109	KP19	MAL13::HIS5	KP32, KP33; check KV69, KP2, KP74, KP75	pUG27 from euroscarf	HIS5
3B2	KP134	KP6	MALX3 TFBSite 2 in the promoter of MAL32 is changed for a random sequence with the same CG content	KP57, KP88; check KP89, KP52	KP78 gDNA	KAN
3B3	KP140	KP109	all MalX3 TFBS are deleted from promoter of MAL32	KP57, KP83; check KP1, KP84	KP78 gDNA	KAN
3B4, 4C1, 4D1, 5D3, 5E1	KP94	KP23	MAL13::HIS5	KP32, KP33; check KV69, KP2, KP74, KP75	pUG27 from euroscarf	HIS5
3B5	KP106	KP94	MALX3 TFBSite 1 from the promoter of MAL32 is introduced in the promoter of IMA5	KP40, KP51; check KP44, KP45	KP76 gDNA	KAN
3B6	KP121	KP94	MALX3 TFBSite 2 from the promoter of MAL32 is introduced in the promoter of IMA5	KP40, KP43; check KP46, KP45	KP76 gDNA	KAN
3B7	KP119	KP94	MALX3 TFBSites 2 and 3 from the promoter of MAL32 are introduced in the promoter of IMA5	KP40, KP42; check KP47, KP45	KP76 gDNA	KAN
3B8	KP117	KP94	MALX3 TFBSites 1 and 2 from the promoter of MAL32 are introduced in the promoter of IMA5	KP40, KP41; check KP44, KP45	KP76 gDNA	KAN
3B9	KP107	KP94	MALX3 TFBSites 1 and 3 from the promoter of MAL32 are introduced in the promoter of IMA5	KP40, KP50; check KP44, KP45, KP47	KP106 gDNA	KAN
3B10	KP111	KP94	MALX3 TFBSites 1,2 and 3 from the promoter of MAL32 are introduced in the promoter of IMA5	KP40, KP48; check KP45, KP49	KP106 gDNA	KAN
3B11	KP178	KP111	MALX3::NAT	KP72, KP73; check AN3, KP71	pYM-N19 from euroscarf	cloNAT
3B12	KP181	KP117	MALX3::NAT	KP72, KP73; check AN3, KP71	pYM-N19 from euroscarf	cloNAT
3B13	KP183	KP119	MALX3::NAT	KP72, KP73; check AN3, KP71	pYM-N19 from euroscarf	cloNAT
4A2, 4B2	KP135	KP32	double C to G substitution in MALX3 TFBSite 1 (CGGTTAAACTCTCGG) in the promoter of MAL32	KP57, KP60; check KP1, KP62	KP78 gDNA	KAN
4A3, 4B3	KP167	KP135	YFL052W::LEU2	KP30, KP31; check KV2616, KP3 and KP25, 26	pUG73 from euroscarf	LEU2
4C2, 4D2	KP108	KP94	second YFL052W TBFS is introduced in the promoter of IMA5	KP40, KP64; check KP45, KP65	KP76 gDNA	KAN
4C3, 4D3	KP171	KP108	MALX3::NAT	KP72, KP73; check AN3, KP71	pYM-N19 from euroscarf	cloNAT
4E2, 4F2	KP85	KP10	second YFL052W TBFS is introduced in the promoter of IMA5	KP40, KP64; check KP45, KP65	KP76 gDNA	KAN
4E3, 4F3	KP104	KP85	MALX3::LEU2	KP72, KP73; check AN3, KV2616	pUG73 from euroscarf	LEU2
	KP52	KV447	KAN-pTEF-YFL052W	KV1525, KV1526; check KV69, KP3	pYM-N18	KAN
5C2	KP127	KP32	KAN-pTEF-YFL052W(C12R,I13V)	KV1525, KP66; check KV69, KP3 and KP68, KP70	KP52 gDNA	KAN
5C4	KP130	KP36	KAN-pTEF-YFL052W(C12R,I13V)	KV1525, KP66; check KV69, KP3 and KP68, KP70	KP52 gDNA	KAN
	KP57	KV5000	KAN-pTEF-MALX3	KV2043, KV2044; check AN3, KV69	pYM-N18	KAN
	KP70	KP57	HYG popped out with CRE recombinase	plasmid is used for transformation	pSH47 from euroscarf	URA3
5D4, 5E3	KP144	KP94	KAN-MALX3(R12V,V13I)	KV2043, KP67; check AN3, KV69 and KP69, KP70	KP70gDNA	KAN
5D2	KP146	KP109	KAN-MALX3(R12V,V13I)	KV2043, KP67; check AN3, KV69 and KP69, KP70	KP70gDNA	KAN
	KP164	KV447	cloNAT upstream of YJL216C	KP40, KP59; check KP71, KP45	pYM-N19 from euroscarf	cloNAT
5E4	KP156	KP144	second YFL052W TBFS is introduced in the promoter of IMA5	KP40, KP64; check KP45, KP65	KP164 gDNA	cloNAT
S2	KP99	KP6	YJL217W::LEU2	KP101, KP102; check KV2616 and KP105	pUG73 from euroscarf	LEU2
S2	KP100	KP10	YJL217W::LEU2	KP101, KP102; check KV2616 and KP105	pUG73 from euroscarf	LEU3
S2	KP101	KP6	YHR210C::LEU2	KP103, KP104; check KV2616 and KP106	pUG73 from euroscarf	LEU4
S2	KP102	KP10	YHR210C::LEU2	KP103, KP104; check KV2616 and KP106	pUG73 from euroscarf	LEU5
S4	KV3002	Lodderomyces elongisporus CBS2605	wt	RT-qPCR KP76-KP81
S5	KV1562	Saccharomyces bayanus CBS7001	ho::HYG, URA3			HYG
S5	KP175	KV1562	MALS1-yECitrine	KP90, KP91; check KP1, KP96	pUG140 from euroscarf	KAN
S5	KP176	KV1562	IMA1-yECitrine	KP92, KP93; check KP1, KP97	pUG140 from euroscarf	KAN
S5	KP177	KV1562	IMA2-yECitrine	KP94, KP95; check KP1, KP98	pUG140 from euroscarf	KAN

## Sheet: Primers
Primer name	Sequence
KV69	gcacgtcaagactgtcaagg
KV1203	ggcttgagggacatacagaga
KV1525	ttcaagaaatgcttcattgtcttgtcaaaagagctaaagtaaaagagctctagttcgaag CGTACGCTGCAGGTCGAC
KV1526	acgatcacactttactcgacgaatgcaacaacagtcgcacgcttgtctattgcgggccat CATCGATGAATTCTCTGTCG
KV2043	ctgggttcgagagttttccactttatagacaaaaataaaaatactgccagaaaatttatc CGTACGCTGCAGGTCGAC
KV2044	tttactcgacgaacgcgacagcagtcgcaagactgtttcgcaatacccatattattat ATCATCGATGAATTCTCTGTCG
KV2616	gctgttagaaatgtcttggatgca
KP1	taagtagcatcaccttcaccttc
KP2	gactgcaggttacgttggc
KP3	gtacctgcggctttgtctg
KP4	cttggtttctcttgaatgaatctttc
KP5	atgtgaaaaatcatctgttatttcgttaaagtacgcgctaaaaaaaagtcggcactaatt GCATAGGCCACTAGTGGATCTG
KP6	gaggtagatgcctcttccagaacattgaagccatgggaaggaagaatatatatcagcgaa ATCGGTGACGGTGCTGGTT
KP7	ctaaaacatcacttttgtagggtttcttcgcacattatcattattattctttgagaatac GAATTCGAGCTCGTTTAAACTGG
KP8	attcatcgttcaagttagagtttgg
KP9	cttggtttttcttgaatgaatcttttg
KP14	ccactcacgccaatatactaaccaattgaaatgctcataaccagaatgaacaggccgcatgcattc TCTCTATTCGTGAGATAACTTCG
KP15	gtatcttgagagaaactcaatagtaataactggatgcataaagaaaatttcatatgaatcactac GCAGCACATGTTACAGTTAAC
KP16	cttgcaacgtgacaccctg
KP17	tcagcgagaggatcagcaac
KP21	aactcaaatggtgattcccgcaccttgcagccatgggaaggaagactttacttgttgaag ATCGGTGACGGTGCTGGTTTAAT
KP22	ataaatatcggcataactatttgtttcgaaagatcagtacgtttatgttaaatgtgctcg GCATAGGCCACTAGTGGATCTG
KP23	tgataatgaggcctcctacacc
KP24	ctaaaacatcacttttgtagggtttcttcgcacattatcattattattctttgagaatac AGCTCGTTTTCGACACTGG
KP25	cagtgtctgcggctctataatg
KP26	acatcttctttagaaccatctgtcg
KP27	gaagatttggaaacttctgtggtagatgaagggcgaaacacctcatctgttgtgaacaaa ATCGGTGACGGTGCTGGTTTAAT
KP28	aagtactagttatataaaataaaattaaataacgccgtatctacctactggctaaaaaaa GCATAGGCCACTAGTGGATCTG
KP29	agttgtagttacagttttgatcatg
KP30	ccttcaagaaatgcttcattgtcttgtcaaaagagctaaagtaaaagagctctagttcgaag CAGCTGAAGCTTCGTACGC
KP31	gccctgcaggaaccatatactaaagaagaaatagatgctattagcctcttcaactgtccgta GCATAGGCCACTAGTGGATCTG
KP32	gtacgcagatagagaaaattaataatctcgatatatattaaagtaaatgaaaagtagaaa CAGCTGAAGCTTCGTACGC
KP33	tcgcaattagcagtgaattttacccttgtgttgcggaaacacagtttctacaatggaaagct GCATAGGCCACTAGTGGATCTG
KP36	cctctttctaatccgcttgaatcgacagatggttctaaagaagatgtagatgcgcttcct GGATCCGGAATCTTTTACCCATACG
KP37	cttcaactgtccgtaatcactacatcttgaaaggtaaaatgcaagtagcaatgtgtttac GCATAGGCCACTAGTGGATCTG
KP39	gtgtcagtgtgcgcttatcac
KP40	gtgacttataaaaaatgcaatctaaaataagaatgaaacaaaaatggtcgtttaaatata GCATAGGCCACTAGTGGATCTG
KP41	aggccggagaaagttcttgaaatgtgtaatttagcctacctgccaagcggctggaattat ataaatcctgtaaacttaaacttaaaccccgtgtttagcgaaattttcaacgaagcgcgcaataaggagaaatattatataaaagcgagagtttaagcgag GACCGGGCCTGTTCCTG
KP42	aggccggagaaagttcttgaaatgtgtaatttagcctacctgccaagcggctggaattat tccgcgaaaacttccggataaatcctgtaaacttaaacttaaaccccgtgtttagcgaaattttcaacgaagcgcgcaataaggagaaatattatataaaa GACCGGGCCTGTTCCTG
KP43	aggccggagaaagttcttgaaatgtgtaatttagcctacctgccaagcggctggaattat ataaatcctgtaaacttaaacttaaaccccgtgtttagcgaaattttcaacgaagcgcgcaataaggagaaatattatataaaa GACCGGGCCTGTTCCTG
KP44	tcgcttaaactctcgct
KP45	tagtttcaaatattcccgtgtttctcc
KP46	ggtttaagtttaagtttacagg
KP47	tccggaagttttcgcgg
KP48	aggccggagaaagttcttgaaatgtgtaatttagcctacctgccaagcggctggaattat tccgcgaaaacttccggataaatcctgtaaacttaaacttaaaccccgtgtttagcgaaattttcaacgaagcgcgcaataaggagaaatattatataaaagcgagagtttaagcgag GACCGGGCCTGTTCCTG
KP49	tcgctaaacacggggtt
KP50	ggggattcaacaacgaggtatgtggagaaggagagaaattccagagaaagcagcctagag CCGCGAAAACTTCCGGA ttataaacgtatctcacagaaaagg
KP51	aggccggagaaagttcttgaaatgtgtaatttagcctacctgccaagcggctggaattat AGCGAGAGTTTAAGCGA gaccgggcctgttcctg
KP52	gtatcatcccacgatccaaatcatg
KP53	gcggaattattctcggg
KP54	ccggagtaaatatcgta
KP55	ctgaaaaaagaaaagaaaagtatgcgttatcactcttcgagccaattcttaattgtgtggggt GAAGTAATGTATCACAC taaatcctgtaaacttaaactta CtAGCtATGCAGGAGtC aattttcaacgaagcgcgcaataaggagaaatattatataaa CCCGAGAATAATTCCGC ggttgcaagaatctctacgg
KP56	ctgaaaaaagaaaagaaaagtatgcgttatcactcttcgagccaattcttaattgtgtggggt GAAGTAATGTATCACAC taaatcctgtaaacttaaactta CtAGCtATGCAGGAGtC aattttcaacgaagcgcgcaataaggagaaatattatataaa TACGATATTTACTCCGG ggttgcaagaatctctacgg
KP57	caggatgaaatgtacacagccgaaagtatattgaaagctgcctctgtggaaacttctatc GCATAGGCCACTAGTGGATCTG
KP58	gggaagacgttgttgtagcagtctccttatactctccaacaggtgtttaaagacttcttc CAGCTGAAGCTTCGTACGC
KP59	tgaactggcatggtcgtaatcttttggacgacggaatatcatcgctaaccattgtaaggg CAGCTGAAGCTTCGTACGC
KP60	aaaccccgtgtttagcgaaattttcaacgaagcgcgcaataaggagaaatattatataaa ACCGAGAGTTTAACCGA ggttgcaagaatctctacgg
KP62	tcggttaaactctcgg
KP64	ggggattcaacaacgaggtatgtggagaaggagagaaattccagagaaagcagcctagag GCGGAATTATTCTCGGG ttataaacgtatctcacagaaaagg
KP65	cccgagaataattccgc
KP66	ttgcagattgtgttgaagacaacatttacatggttttttacgatcacactttactcgacg AACGCG acaacagtcgcacgcttgtctatt
KP67	gttcaaattgcgctgagtgcagcgattacatggtttattcctgtcacactttactcgacg AATGCA acagcagtcgcaagactgtttcgca
KP68	cacactttactcgacgaacgcg
KP69	cacactttactcgacgaatgca
KP70	cgtaccacttcaaaacaccc
KP71	gtaagccgtgtcgtcaagagt
KP72	gagttttccactttatagacaaaaataaaaatactgccagaaaatttatcatataataat CAGCTGAAGCTTCGTACGC
KP73	ttcatttgaggaaaatcatcaggtcacaagatgttgaaactgtaagaagataaagttcat GCATAGGCCACTAGTGGATCTG
KP74	cagaagtgcagagggaaagc
KP75	gaccatggacatcgtaaagattctc
KP76	ctggtggaaggacgctacaat
KP77	atcgtaccccatatcatcctgtg
KP78	ggtaagtgaggctgacgaaaagg
KP79	gaaaccttcgctcaacttcattgtc
KP80	tgatgaagatcttgtccgaacgtg
KP81	gtcaataccagcagcttccaatc
KP82	aggccggagaaagttcttgaaatgtgtaatttagcctacctgccaagcggctggaattat GACCGGGCCTGTTCCTG
KP83	aaaaaagaaaagaaaagtatgcgttatcactcttcgagccaattcttaattgtgtggggt GGTTGCAAGAATCTCTACGG
KP84	ttcttgcaaccaccccacac
KP88	aattcttaattgtgtggggtccgcgaaaacttccggataaatcctgtaaacttaaactta CtAGCtATGCAGGAGtC aattttcaacgaagcgcgcaat
KP89	GaCTCCTGCATaGCTaG
KP90	GATGTCGATGCGTCCTCTAGGGTTTTGAAACCTTGGGAAGGTAGATTGTACTATGCCAAG atcggtgacggtgctggtttaat
KP91	GGGTGTTTACTGAAAATTTGCCGTTTACTCATCAAAAGTATCCGCCAACTCCTAAAAAAC gcataggccactagtggatctg
KP92	AAGAAGGAGGTAGACGCCTCTTCCAGAACTTTGAAGCCATGGGAAGGTAGAATCTATATT atcggtgacggtgctggtttaat
KP93	ACGTCATACTGGGTTCCCTTCGTATCCTTCATAGAGTGGCATTATGGTCATTAACACTTT gcataggccactagtggatctg
KP94	GAGGTAGATGCCTCTTCCAGAACTTTGAAGCCATGGGAGGGTAGAATCTACGTATCTGAG atcggtgacggtgctggtttaat
KP95	AAGTTACTTGTTTTCGTTATTTATATAGTATAAAGGTAAGCAAGTAATTGCAATTGTCAA gcataggccactagtggatctg
KP96	GCTAGAAGGGAAAACAAGGAG
KP97	CTGTGTTGGCTTTCTGGAA
KP98	CACCAAGAAGTACGAGAACAAG
KP101	ggtgcaggccttgttcttaacaaaagcaaacccctctttatatattgatatataggtgaa CAGCTGAAGCTTCGTACGC
KP102	aatattaacaaaagtccaagtgacggcttctccatcaaacaagataaattaccaaacaca GCATAGGCCACTAGTGGATCTG
KP103	aaaagctcaatttatagaaaaataatgcgacagtgcaaagtaaacaactaaatttggtgc CAGCTGAAGCTTCGTACGC
KP104	ctcaattgtacattatgttactgcaataagtaaattcacctaaaaagccaaaaagtgata GCATAGGCCACTAGTGGATCTG
KP105	gatggagttagaaagggatga
KP106	gggataaatgcaggtggag
AN3	gactaatccgggtcatgatctgcg
AN14	gagagtatcagtcagtcctcaagcataaaacagcgagaattaaatgcagctgataaatgt ATCGGTGACGGTGCTGGTTT
AN15	tttgggagcagtcaaagggattccttatttcttccaaaaaaaaaaaaacaacccttttac GCATAGGCCACTAGTGGATCTG
AN54	gatactgacgtttcctccagagttttgaaaccatgggaaggtagaatctacctcgtcaaa ATCGGTGACGGTGCTGGTTTAAT
AN21	atgtgaaaaatcatgtgttatttcgttaaagtacgcgctaaaaaaaagccggcactaatt GCATAGGCCACTAGTGGATCTG
